# Supplementary material for: Novel Technique to Measure Pulse Wave Velocity in Brain Vessels Using a Fast Simultaneous Multi-Slice Excitation Magnetic Resonance Sequence
Source: Sensors (Basel). 2021 Sep 23;21(19):6352. doi: 10.3390/s21196352 (PMC8512313; doi:10.3390/s21196352)
Supplement: Supplementary file 1 [file sensors-21-06352-s001.zip]

Archive with 1 entries (1 files):
- sensors-1369551-supplementary.pdf
